# Supplementary material for: More Delusions May Be Observed in Low-Proficient Multilingual Alzheimer’s Disease Patients
Source: PLoS One. 2015 Nov 10;10(11):e0140714. doi: 10.1371/journal.pone.0140714 (PMC4640847; doi:10.1371/journal.pone.0140714)
Supplement: S1 File — (XLSX) [file pone.0140714.s001.xlsx]

## Sheet: 工作表1
Gender	Age	Education	Language	Japanese level	Course	CDR	MTA	MMSE	CASI	Memory	Boston naming(before cue)	Boston naming(after cue)	VF(Fru,Fish, V)	VF(mean)	B-AD
F	79	12	3(中, 台, 日)	2	2	1	2	20	66	9	42	55	5,3,5	4.3	12
F	80	9	3(中, 台, 日)	1	2	0.5	1	22	75	4	33	39	7,3,6	5.3	19
F	82	6	3(中, 台, 日)	1	2	0.5	1	16	55	5	41	49	11,5,12	9.3	27
F	85	8	3(中, 台, 日)	1	2	1	2	16	35	4	21	26	4,1,3	2.6	17
M	85	6	3(中, 台, 日)	1	2	0.5	2	20	63	6	29	30	4,2,6	5.3	9
F	83	6	3(中, 台, 日)	3	2	1	2	20	50	1	38	40	11,1,6	6	26
F	80	12	3(中, 台, 日)	2	2	0.5	1	20	60	3	42	46	6,5,10	7	9
M	87	14	3(中, 台, 日)	2	2	0.5	1	19	62	5	38	40	11,1,6	6	8
M	86	16	3(中, 台, 日)	2	2	0.5	2	22	66	2	48	50	11,10,10	10.3	10
M	86	9	3(中, 台, 日)	2	1	0.5	1	26	78	6	50	56	12,9,9	10	2
F	88	9	3(中, 台, 日)	5	2	0.5	2	14	52	3	45	49	5,5,5	5	2
F	81	9	2(中, 家)	N/A	2	0.5	2	24	68	5	48	56	10,7,7	8	0
F	71	4	2(中, 台)	N/A	2	0.5	1	18	59	4	46	51	11,7,7	8.3	0
F	93	12	2(中, 台)	N/A	2	1	1	23	47	7	50	58	9,7,8	8	7
M	82	16	2(中, 家)	N/A	2	0.5	3	24	78	7	52	54	12,12,10	10.6	0
M	96	16	2(中, 家)	N/A	2	1	2	15	65	8	40	48	5,5,6	5.3	9
M	83	6	2(中, 台)	N/A	2	1	2	16	57	4	37	41	8,5,6	6.3	0
F	74	5	2(中, 台)	N/A	2	1	2	17	50	3	36	40	6,4,3	4.3	0
F	73	6	2(中, 台)	N/A	2	1	1	22	71	3	44	50	8,6,6	6.6	0
M	76	18	2(中, 台)	N/A	2	0.5	1	23	87	5	58	60	11,7,5	7.6	3
M	86	16	2(中, 家)	N/A	2	0.5	2	21	83	6	47	56	7,3,4	4.6	0
